# Supplementary material for: The Contribution of the Minimal Promoter Element to the Activity of Synthetic Promoters Mediating CAR Expression in the Tumor Microenvironment
Source: Int J Mol Sci. 2022 Jul 4;23(13):7431. doi: 10.3390/ijms23137431 (PMC9266962; doi:10.3390/ijms23137431)
Supplement: Supplementary file 1 [file ijms-23-07431-s001.zip]

Archive with 1 entries (1 files):
- ijms-1782453-supplementary.pptx
